# Supplementary material for: One-Step Combustion Synthesis of Carbon-Doped BiVO4 Yellow Pigments with Enhanced Visible-Light Photocatalytic Antibacterial Performance
Source: Molecules. 2026 Jun 17;31(12):2141. doi: 10.3390/molecules31122141 (PMC13306050; doi:10.3390/molecules31122141)
Supplement: Supplementary file 1 [file molecules-31-02141-s001.zip]

Archive with 1 entries (1 files):
- molecules-4312445-supplementary.pdf
